# Supplementary material for: ADAR Family Proteins: A Structural Review
Source: Curr Issues Mol Biol. 2024 Apr 26;46(5):3919–45. doi: 10.3390/cimb46050243 (PMC11120146; doi:10.3390/cimb46050243)
Supplement: Supplementary file 1 [file cimb-46-00243-s001.zip]

Archive with 1 entries (1 files):
- cimb-2938527-supplementary.pdf
